# Supplementary material for: Common Infections in Patients Prescribed Systemic Glucocorticoids in Primary Care: A Population-Based Cohort Study
Source: PLoS Med. 2016 May 24;13(5):e1002024. doi: 10.1371/journal.pmed.1002024 (PMC4878789; doi:10.1371/journal.pmed.1002024)
Supplement: S1 Table — (XLSX) [file pmed.1002024.s004.xlsx]

## Sheet: Feuil1
	code list for septicaemia
medcode	description
A021.00	Salmonella septicaemia
A023.00	Salmonella sepsis
A224.00	Sepsis due to Bacillus anthracis
A224.11	Anthrax sepsis
A271300	Sepsis due to Erysipelothrix
A271311	Erysipelothrix sepsis
A362.00	Meningococcal septicaemia
A38..00	Septicaemia
A380.00	Streptococcal septicaemia
A380000	Septicaemia due to streptococcus, group A
A380100	Septicaemia due to streptococcus, group B
A380200	Septicaemia due to streptococcus, group D
A380300	Septicaemia due to streptococcus pneumoniae
A380400	Septicaemia due to enterococcus
A380500	Vancomycin resistant enterococcal septicaemia
A381.00	Staphylococcal septicaemia
A381000	Septicaemia due to Staphylococcus aureus
A381100	Septicaemia due to coagulase-negative staphylococcus
A382.00	Pneumococcal septicaemia
A383.00	Septicaemia due to anaerobes
A384.00	Septicaemia due to other gram negative organisms
A384000	Gram negative septicaemia NOS
A384100	Haemophilus influenzae septicaemia
A384200	Escherichia coli septicaemia
A384211	E.coli septicaemia
A384300	Pseudomonas septicaemia
A384400	Serratia septicaemia
A384z00	Other gram negative septicaemia NOS
A38y.00	Other specified septicaemias
A38z.00	Septicaemia NOS
A38z.11	Sepsis
A396.00	Sepsis due to Actinomyces
A396.11	Actinomycotic sepsis
A3C..00	Sepsis
A3C0.00	Sepsis due to Streptococcus
A3C0.11	Streptococcal sepsis
A3C0000	Sepsis due to Streptococcus group A
A3C0100	Sepsis due to Streptococcus group B
A3C0200	Sepsis due to Streptococcus group D
A3C0300	Sepsis due to Streptococcus pneumoniae
A3C0y00	Other streptococcal sepsis
A3C0z00	Streptococcal sepsis, unspecified
A3C1.00	Sepsis due to Staphylococcus
A3C1000	Sepsis due to Staphylococcus aureus
A3C1y00	Sepsis due to other specified staphylococcus
A3C1z00	Sepsis due to staphylococcus NOS
A3C2.00	Sepsis due to anaerobic bacteria
A3C2.11	Sepsis due to anaerobes
A3C3.00	Sepsis due to Gram negative bacteria
A3C3.11	Sepsis due to Gram negative organisms
A3C3000	Sepsis due to Haemophilus influenzae
A3C3y00	Sepsis due to other Gram negative organisms
A3Cy.00	Other specified sepsis
A3Cz.00	Sepsis NOS
A98yz12	Gonococcal septicaemia
Ayu3E00	[X]Other streptococcal septicaemia
Ayu3F00	[X]Streptococcal septicaemia, unspecified
Ayu3G00	[X]Septicaemia due to other gram-negative organisms
Ayu3H00	[X]Other specified septicaemia
Ayu3J00	[X]Septicaemia, unspecified
K190600	Urosepsis
L040011	Spontaneous abortion with sepsis
L090y00	Sepsis NOS following abortion/ectopic/molar pregnancy
L090z00	Septicaemia NOS following abortive pregnancy
L293.00	Septicaemia during labour
L293000	Septicaemia during labour unspecified
L293100	Septicaemia during labour - delivered
L293200	Septicaemia during labour with antenatal problem
L293z00	Septicaemia during labour NOS
L40..11	Sepsis - puerperal
L403.00	Puerperal septicaemia
L403000	Puerperal septicaemia unspecified
L403100	Puerperal septicaemia - delivered with postnatal comp
L403200	Puerperal septicaemia with postnatal complication
L403z00	Puerperal septicaemia NOS
R055500	[D]Septic shock
SP20100	Postoperative septic shock
	code list for LRTI
medcode	description
A022200	Salmonella pneumonia
A3BXA00	Mycoplasma pneumoniae [PPLO] cause/dis classifd/oth c
A3BXB00	Klebsiella pneumoniae/cause/disease classifd/oth chap
A3By400	Pleuropneumonia-like organism (PPLO) infection
AyuK900	[X]Mycoplasma pneumoniae [PPLO]cause/dis classifd/oth
AyuKA00	[X]Klebsiella pneumoniae/cause/disease classifd/oth c
H21..00	Lobar (pneumococcal) pneumonia
H21..11	Chest infection - pneumococcal pneumonia
H22..00	Other bacterial pneumonia
H22..11	Chest infection - other bacterial pneumonia
H220.00	Pneumonia due to klebsiella pneumoniae
H221.00	Pneumonia due to pseudomonas
H222.00	Pneumonia due to haemophilus influenzae
H222.11	Pneumonia due to haemophilus influenzae
H223.00	Pneumonia due to streptococcus
H223000	Pneumonia due to streptococcus, group B
H224.00	Pneumonia due to staphylococcus
H22y.00	Pneumonia due to other specified bacteria
H22y000	Pneumonia due to escherichia coli
H22y011	E.coli pneumonia
H22y100	Pneumonia due to proteus
H22y200	Pneumonia - Legionella
H22yX00	Pneumonia due to other aerobic gram-negative bacteria
H22yz00	Pneumonia due to bacteria NOS
H22z.00	Bacterial pneumonia NOS
H23..00	Pneumonia due to other specified organisms
H23..11	Chest infection - pneumonia organism OS
H230.00	Pneumonia due to Eaton's agent
H231.00	Pneumonia due to mycoplasma pneumoniae
H232.00	Pneumonia due to pleuropneumonia like organisms
H233.00	Chlamydial pneumonia
H23z.00	Pneumonia due to specified organism NOS
H24..00	Pneumonia with infectious diseases EC
H243.11	Pneumonia with pertussis
H244.00	Pneumonia with tularaemia
H245.00	Pneumonia with anthrax
H24y.00	Pneumonia with other infectious diseases EC
H24y300	Pneumonia with Q-fever
H24y400	Pneumonia with salmonellosis
H24y600	Pneumonia with typhoid fever
H24yz00	Pneumonia with other infectious diseases EC NOS
H24z.00	Pneumonia with infectious diseases EC NOS
H25..00	Bronchopneumonia due to unspecified organism
H26..00	Pneumonia due to unspecified organism
H26..11	Chest infection - pnemonia due to unspecified organis
H260.00	Lobar pneumonia due to unspecified organism
H261.00	Basal pneumonia due to unspecified organism
H262.00	Postoperative pneumonia
H270.00	Influenza with pneumonia
H270.11	Chest infection - influenza with pneumonia
H270000	Influenza with bronchopneumonia
H270100	Influenza with pneumonia, influenza virus identified
H270z00	Influenza with pneumonia NOS
H28..00	Atypical pneumonia
H2B..00	Community acquired pneumonia
H2C..00	Hospital acquired pneumonia
H2y..00	Other specified pneumonia or influenza
H2z..00	Pneumonia or influenza NOS
H530200	Gangrenous pneumonia
H530300	Abscess of lung with pneumonia
H563300	Usual interstitial pneumonitis
H56y100	Interstitial pneumonia
Hyu0900	[X]Pneumonia due to other aerobic gram-negative bacte
Hyu0A00	[X]Other bacterial pneumonia
Hyu0B00	[X]Pneumonia due to other specified infectious organi
Hyu0C00	[X]Pneumonia in bacterial diseases classified elsewhe
Hyu0H00	[X]Other pneumonia, organism unspecified
SP13200	Post operative chest infection
	code list for cutaneous cellulitis
medcode	description
A3A6.00	Necrotising fasciitis
A35..00	Erysipelas
F501400	Infective otitis externa due to erysipelas
F501411	Erysipelas - otitis externa
K272300	Cellulitis of penis
K284300	Cellulitis of scrotum
K403.00	Acute parametritis and pelvic cellulitis
K403100	Acute pelvic cellulitis
K403z00	Acute parametritis and pelvic cellulitis NOS
K405100	Pelvic cellulitis unspecified
K405z00	Parametritis and pelvic cellulitis NOS
M02..00	Cellulitis and abscess of finger and toe
M020.00	Cellulitis and abscess of finger
M020000	Cellulitis and abscess of finger unspecified
M020z00	Cellulitis and abscess of finger NOS
M021.00	Cellulitis and abscess of toe
M021000	Cellulitis and abscess of toe unspecified
M021z00	Cellulitis and abscess of toe NOS
M02z.00	Cellulitis and abscess of digit NOS
M03..00	Other cellulitis and abscess
M03..13	Cellulitis of skin area excluding digits of hand or f
M030.00	Cellulitis and abscess of face
M030000	Cellulitis and abscess of cheek (external)
M030011	Cellulitis and abscess of cheek
M030100	Cellulitis and abscess of nose (external)
M030111	Cellulitis and abscess of nose
M030200	Cellulitis and abscess of chin
M030300	Cellulitis and abscess of submandibular region
M030400	Cellulitis and abscess of forehead
M030500	Cellulitis and abscess of temple region
M030600	Cellulitis of face
M030z00	Cellulitis and abscess of face NOS
M031.00	Cellulitis and abscess of neck
M032.00	Cellulitis and abscess of trunk
M032000	Cellulitis and abscess of chest wall
M032100	Cellulitis and abscess of breast
M032200	Cellulitis and abscess of back
M032300	Cellulitis and abscess of abdominal wall
M032400	Cellulitis and abscess of umbilicus
M032500	Cellulitis and abscess of flank
M032600	Cellulitis and abscess of groin
M032700	Cellulitis and abscess of perineum
M032800	Cellulitis of trunk
M032z00	Cellulitis and abscess of trunk NOS
M033.00	Cellulitis and abscess of arm
M033000	Cellulitis and abscess of shoulder
M033100	Cellulitis and abscess of axilla
M033200	Cellulitis and abscess of upper arm
M033300	Cellulitis and abscess of elbow
M033400	Cellulitis and abscess of forearm
M033z00	Cellulitis and abscess of arm NOS
M034.00	Cellulitis and abscess of hand excluding digits
M034.11	Cellulitis and abscess of hand
M034000	Cellulitis and abscess of hand unspecified
M034013	Cellulitis of dorsum of hand
M034014	Cellulitis of palm of hand
M034100	Cellulitis and abscess of wrist
M034z00	Cellulitis and abscess of hand NOS
M035.00	Cellulitis and abscess of buttock
M036.00	Cellulitis and abscess of leg excluding foot
M036.11	Cellulitis and abscess of leg
M036000	Cellulitis and abscess of hip
M036100	Cellulitis and abscess of thigh
M036200	Cellulitis and abscess of knee
M036300	Cellulitis and abscess of lower leg
M036400	Cellulitis and abscess of ankle
M036z00	Cellulitis and abscess of leg NOS
M037.00	Cellulitis and abscess of foot excluding toe
M037.11	Cellulitis and abscess of foot
M037000	Cellulitis and abscess of foot unspecified
M037100	Cellulitis and abscess of heel
M037200	Cellulitis in diabetic foot
M037z00	Cellulitis and abscess of foot NOS
M038.00	Cellulitis of external ear
M03y.00	Other specified cellulitis and abscess
M03y000	Cellulitis and abscess of head unspecified
M03z.00	Cellulitis and abscess NOS
M03z000	Cellulitis NOS
M03zz00	Cellulitis and abscess NOS
M08..00	Cutaneous cellulitis
M080.00	[X]Cellulitis of finger and toe
M080.13	[X]Cellulitis of thumb
M081.00	[X]Cellulitis of other parts of limb
M082.00	Cellulitis of face
M083.00	Cellulitis of trunk
M084.00	[X]Cellulitis of breast
M085.00	Cellulitis of leg
M086.00	Cellulitis of ankle
M088.00	Cellulitis of arm
M089.00	Cellulitis of neck
M08A.00	Cellulitis of axilla
M08B.00	Cellulitis of foot
M08C.00	Cellulitis of toe
M08y.00	[X]Cellulitis of other sites
	code list for herpes zoster
medcode	description
2Fa..00	Hutchinson's sign - herpes zoster involving nose tip
A53..00	Herpes zoster
A53..11	Shingles
A530.00	Herpes zoster with meningitis
A531.00	Herpes zoster with other central nervous system compl
A531000	Herpes zoster with other CNS complications
A531100	Geniculate herpes zoster
A531400	Zoster encephalitis
A531z00	Herpes zoster with other CNS complication NOS
A532.00	Herpes zoster with ophthalmic complication
A532000	Herpes zoster with dermatitis of eyelid
A532100	Herpes zoster with keratoconjunctivitis
A532200	Herpes zoster iridocyclitis
A532300	Ophthalmic herpes zoster infection
A532400	Herpes zoster ophthalmicus
A532z00	Herpes zoster with other ophthalmic complication
A53x.00	Herpes zoster with other specified complication
A53x000	Herpes zoster otitis externa
A53x100	Disseminated zoster
A53xz00	Herpes zoster with other specified complication NOS
A53y.00	Herpes zoster with unspecified complication
A53z.00	Herpes zoster NOS
AyuA400	[X]Zoster with other complications
AyuA500	[X]Zoster without complications
F011200	Meningitis due to herpes zoster virus
F011211	Herpes zoster meningitis
F030900	Encephalitis due to herpes zoster
F030911	Herpes zoster encephalitis
F374400	Polyneuropathy in herpes zoster
F501600	Infective otitis externa due to herpes zoster
F501611	Herpes zoster - otitis externa
	code list for varicella
medcode	description
A52..00	Chickenpox - varicella
A52..11	Chickenpox
A521.00	Varicella pneumonitis
A52x.00	Varicella with other specified complications
A52y.00	Varicella with unspecified complications NOS
A52z.00	Varicella with no complication NOS
AyuA200	[X]Varicella with other complications
AyuA300	[X]Varicella without complications
F011700	Varicella meningitis
F035000	Encephalitis following chickenpox
F035011	Encephalitis due to varicella
F037000	Varicella transverse myelitis
H24y700	Pneumonia with varicella
	code list for local candidiasis
medcode	description
AB2..00	Candidiasis
AB2..11	Moniliasis
AB2..12	Thrush
AB20.14	Oral candidiasis
AB20.15	Oral moniliasis
AB20000	Candidiasis of mouth
AB20011	Oral thrush
AB20200	Candida angular cheilitis
AB21.00	Candidal vulvovaginitis
AB21.11	Monilial vulvovaginitis
AB21000	Candidiasis of vulva
AB21100	Candidiasis of vagina
AB21111	Vaginal thrush
AB21z00	Candidal vulvovaginitis NOS
AB21z11	Candidiasis cervix
AB22000	Candidal balanitis
AB22011	Penile candidiasis (thrush)
AB22100	Perianal candidiasis
AB22111	Anal thrush
AB23.00	Candidiasis of skin and nails
AB23000	Candidal intertrigo
AB23011	Monilial nappy rash
AB23012	Nappy rash - candidal
AB23013	Submammary monilia
AB23100	Other skin candidiasis
AB23200	Candidal onychia (of nails)
AB23300	Candidal paronychia
AB23311	Fungal (candidal) paronychia
AB23z00	Candidiasis of skin and nails NOS
AB2y100	Candidal otitis externa
AB2y111	Otomycosis in moniliasis
AB2y400	Anogenital candidiasis
AB2y411	Anogenital candidosis
AB2z.00	Candidiasis NOS
AyuE400	[X]Candidiasis of other sites
AyuE500	[X]Candidiasis, unspecified
F501C00	Chronic otitis externa due to moniliasis
M110000	Candidal nappy rash
	code list for dermatophytosis
medcode	description
AB0..00	Dermatophytosis including tinea or ringworm
AB0..12	Ringworm
AB0..13	Tinea
AB00.00	Dermatophytosis of scalp or beard
AB00.11	Kerion
AB00.12	Sycosis, mycotic
AB00000	Dermatophytosis of scalp
AB00011	Tinea capitis
AB00100	Dermatophytosis of beard
AB00z00	Dermatophytosis of scalp or beard NOS
AB01.00	Dermatophytosis of nail
AB01.12	Tinea unguium
AB02.00	Dermatophytosis of hand
AB02.11	Tinea manuun
AB03.00	Dermatophytosis of groin and perianal area
AB03.11	Dhobie itch
AB03.12	Tinea cruris
AB03000	Dermatophytosis of groin
AB03100	Dermatophytosis of the perianal area
AB03z00	Dermatophytosis of groin and perianal area NOS
AB04.00	Dermatophytosis of foot
AB04.11	Athlete's foot
AB04.12	Tinea pedis
AB05.00	Dermatophytosis of the body
AB05.11	Herpes circinatus
AB05.12	Tinea corporis
AB06.00	Deep seated dermatophytosis
AB06.11	Granuloma trichophyticum
AB0y.00	Other specified dermatophytosis
AB0y000	Tinea imbricata
AB0z.00	Dermatophytosis NOS
AB1..00	Dermatophytosis other and unspecified
AB10.11	Tinea flava
AB10.12	Tinea versicolor
AB11.00	Tinea nigra
AB12.00	Tinea blanca
AyuE000	[X]Other dermatophytoses
AyuE100	[X]Dermatophytosis, unspecified
M244100	Folliculitis (sycosis) barbae
M244600	Sycosis vulgaris
	code list for scabies
medcode	description
AD30.00	Scabies
AD30.11	Norwegian scabies
AD30.12	Sarcoptic itch
